# Supplementary material for: Chanzyme TRPM7 protects against cardiovascular inflammation and fibrosis
Source: Cardiovasc Res. 2019 Jun 28;116(3):721–35. doi: 10.1093/cvr/cvz164 (PMC7252442; doi:10.1093/cvr/cvz164)
Supplement: cvz164_Supplementary_Data [file cvz164_supplementary_data.zip]

Archive with 16 entries (15 files):
- cvz164-suppl_data/
- cvz164-suppl_data/Supp Figure 1.tif
- cvz164-suppl_data/Supp Figure 10.tif
- cvz164-suppl_data/Supp Figure 11.tif
- cvz164-suppl_data/Supp Figure 12.tif
- cvz164-suppl_data/Supp Figure 13.tif
- cvz164-suppl_data/Supp Figure 14.tif
- cvz164-suppl_data/Supp Figure 2.tif
- cvz164-suppl_data/Supp Figure 3.tif
- cvz164-suppl_data/Supp Figure 4.tif
- cvz164-suppl_data/Supp Figure 5.tif
- cvz164-suppl_data/Supp Figure 6.tif
- cvz164-suppl_data/Supp Figure 7.tif
- cvz164-suppl_data/Supp Figure 8.tif
- cvz164-suppl_data/Supp Figure 9.tif
- cvz164-suppl_data/SUPPLEMENTAL-CLEAN.docx
